# Supplementary material for: Genomic characterization of foodborne Salmonella enterica and Escherichia coli isolates from Saboba district and Bolgatanga Municipality Ghana
Source: PLoS One. 2025 Feb 7;20(2):e0315583. doi: 10.1371/journal.pone.0315583 (PMC11805442; doi:10.1371/journal.pone.0315583)
Supplement: S3 Table — (XLSX) [file pone.0315583.s003.xlsx]

## Sheet: in
id	ST	serotype	Location	Collection date	Host	cgmlst_distance	cgmlst_genome_match	cgmlst_matching_alleles	cgmlst_subspecies	h1	h2	o_antigen	serogroup	FOSFOMYCIN	TETRACYCLINE	fosA7.2	tet(A)	IncI1-I(Gamma)	fimI	fimC	fimD	fimH	fimF	lpfE	lpfC	lpfB	lpfA	csgB	csgA	csgC	csgE	csgF	csgG	sopA	sopB/sigD	sopD	sopE2	slrP	sifA	sseJ	spiC/ssaB	ssaC	ssaD	ssaE	sseA	sseB	sscA	sseC	sseD
GH-FA-FK4_S10	Novel*	Orleans	Bolgatanga Municipality	2020-10-11T23:00:00.000Z	Knife (Fresh meat)	0.754545	SAL_CA2083AA	81	enterica	d	1,2	43	U	no	yes	no	yes	yes	yes	yes	yes	yes	yes	yes	yes	yes	yes	yes	yes	yes	yes	yes	yes	yes	yes	yes	yes	yes	yes	yes	yes	yes	yes	yes	yes	yes	yes	yes	yes
GH-FA-FK4d_S7	Novel*	Orleans	Bolgatanga Municipality	2020-10-11T23:00:00.000Z	Knife (Fresh meat)	0.754545	84459	81	enterica	d	1,2	43	U	no	yes	no	yes	yes	yes	yes	yes	yes	yes	yes	yes	yes	yes	yes	yes	yes	yes	yes	yes	yes	yes	yes	yes	yes	yes	yes	yes	yes	yes	yes	yes	yes	yes	yes	yes
GH-FA-FS24_S23	516*	Give	Saboba District	2020-10-21T23:00:00.000Z	Faecal Sample (Milking cow)	0.0151515	SAL_FA4236AA	325	enterica	l,v	l,w	3,{10}{15}{15,34}	E1	no	no	no	no	no	yes	yes	yes	yes	yes	no	no	no	no	yes	yes	yes	yes	yes	yes	yes	yes	yes	yes	yes	yes	yes	yes	yes	yes	yes	yes	yes	yes	yes	yes
GH-FA-M23_S31	565	Plymouth	Saboba District	2020-10-01T23:00:00.000Z	Milk	0.0818182	SAL_CA7832AA	303	enterica	d	z67	9,46	D1	no	no	no	no	no	yes	yes	yes	yes	yes	no	no	no	no	yes	yes	yes	yes	yes	yes	yes	yes	yes	yes	yes	yes	yes	yes	yes	yes	yes	yes	yes	yes	yes	yes
GH-FA-M25_S2	516	Give	Saboba District	2020-10-21T23:00:00.000Z	Milk	0.0242424	SAL_BA8788AA	322	enterica	l,v	1,7	3,{10}{15}{15,34}	E1	no	no	no	no	no	yes	yes	yes	yes	yes	no	no	no	no	yes	yes	yes	yes	yes	yes	yes	yes	yes	yes	yes	yes	yes	yes	yes	yes	yes	yes	yes	yes	yes	yes
GH-FA-M87_S6	13	Agona	Saboba District	2020-10-01T23:00:00.000Z	Milk	0.20303	SAL_EA8850AA	263	enterica	f,g,s	-	1,4,[5],12	B	yes	no	yes	no	no	yes	yes	yes	yes	yes	yes	yes	yes	yes	yes	yes	yes	yes	yes	yes	yes	yes	yes	yes	yes	yes	yes	yes	yes	yes	yes	yes	yes	yes	yes	yes
GH-FA-RCH2_S11	Novel*	Fresno	Bolgatanga Municipality	2020-10-11T23:00:00.000Z	RTE Chicken	0.772727	SAL_CA1152AA	75	enterica	z38	-	1,9,12	D2	no	no	no	no	yes	yes	yes	yes	yes	yes	yes	yes	yes	yes	yes	yes	yes	yes	yes	yes	yes	yes	yes	yes	yes	yes	yes	yes	yes	yes	yes	yes	yes	yes	yes	yes
GH-FA-RG2_S29	603	Infantis	Bolgatanga Municipality	2020-10-11T23:00:00.000Z	RTE Guinea fowl	0.0151515	SAL_GA3615AA	325	enterica	r	1,5	6,7,14	C1	no	no	no	no	yes	yes	yes	yes	yes	yes	yes	yes	yes	yes	yes	yes	yes	yes	yes	yes	yes	yes	yes	yes	yes	yes	yes	yes	yes	yes	yes	yes	yes	yes	yes	yes
GH-FA-RK4_S19	Novel*	Fresno	Bolgatanga Municipality	2020-10-11T23:00:00.000Z	Knife (RTE)	0.775758	SAL_CA1152AA	74	enterica	z38	-	1,9,12	D2	no	no	no	no	yes	yes	yes	yes	yes	yes	yes	yes	yes	yes	yes	yes	yes	yes	yes	yes	yes	yes	yes	yes	yes	yes	yes	yes	yes	yes	yes	yes	yes	yes	yes	yes
GH-FA-RM4_S20	Novel*	Fresno	Bolgatanga Municipality	2020-10-11T23:00:00.000Z	RTE Mutton	0.775758	SAL_FA4377AA	74	enterica	z38	-	1,9,12	D1	no	yes	no	yes	yes	yes	yes	yes	yes	yes	yes	yes	yes	yes	yes	yes	yes	yes	yes	yes	yes	yes	yes	yes	yes	yes	yes	yes	yes	yes	yes	yes	yes	yes	yes	yes
GH-FA-RP5_S5	Novel*	Fresno	Bolgatanga Municipality	2020-10-11T23:00:00.000Z	RTE Pork	0.772727	SAL_CA1152AA	75	enterica	z38	-	1,9,12	D2	no	no	no	no	yes	yes	yes	yes	yes	yes	yes	yes	yes	yes	yes	yes	yes	yes	yes	yes	yes	yes	yes	yes	yes	yes	yes	yes	yes	yes	yes	yes	yes	yes	yes	yes
GH-FA-RP5D_S11	Novel*	Fresno	Bolgatanga Municipality	2020-10-11T23:00:00.000Z	RTE Pork	0.772727	SAL_CA1152AA	75	enterica	z38	-	1,9,12	D2	no	no	no	no	yes	yes	yes	yes	yes	yes	yes	yes	yes	yes	yes	yes	yes	yes	yes	yes	yes	yes	yes	yes	yes	yes	yes	yes	yes	yes	yes	yes	yes	yes	yes	yes
GH-FA-RPSD_S30	Novel*	Fresno	Bolgatanga Municipality	2020-10-11T23:00:00.000Z	RTE Pork	0.772727	SAL_CA1152AA	75	enterica	z38	-	1,9,12	D2	no	no	no	no	yes	yes	yes	yes	yes	yes	yes	yes	yes	yes	yes	yes	yes	yes	yes	yes	yes	yes	yes	yes	yes	yes	yes	yes	yes	yes	yes	yes	yes	yes	yes	yes
GH-FA-US15_S32	516	Give	Saboba District	2020-10-21T23:00:00.000Z	Utensil Sample	0.0121212	SAL_FA4236AA	326	enterica	l,v	1,7	3,{10}{15}{15,34}	E1	no	no	no	no	no	yes	yes	yes	yes	yes	no	no	no	no	yes	yes	yes	yes	yes	yes	yes	yes	yes	yes	yes	yes	yes	yes	yes	yes	yes	yes	yes	yes	yes	yes
[truncated: 79 more columns]
