# Supplementary material for: Genomic characterization of foodborne Salmonella enterica and Escherichia coli isolates from Saboba district and Bolgatanga Municipality Ghana
Source: PLoS One. 2025 Feb 7;20(2):e0315583. doi: 10.1371/journal.pone.0315583 (PMC11805442; doi:10.1371/journal.pone.0315583)
Supplement: S4 Table — (XLSX) [file pone.0315583.s004.xlsx]

## Sheet: Sheet1
id	ST	serotype	Location	Collection date	Host	AMINOGLYCOSIDE	BETA-LACTAM	FOSFOMYCIN	QUINOLONE	SULFONAMIDE	TETRACYCLINE	TRIMETHOPRIM	aph(3'')-Ib	aph(6)-Id	blaLAP-2	blaTEM-1	dfrA14	fosA7.5	qnrB19	qnrS1	sul2	tet(A)	tet(B)	IncFIB(AP001918)	IncFIA(HI1)	IncFIB(pB171)	IncFII	p0111	IncY	Col(pHAD28)	IncR	IncHI1A	IncI1-I(Gamma)	fimB	fimE	fimI	fimC	fimD	fimF	fimG	fimH	fepA	fepB	fepC	fepD	fepG	entD	entF	entC
GH-FA-RH4_S3	219	O138:H48	Bolgatanga Municipality	2020-10-11T23:00:00.000Z	Hand Swab (RTE meat vendor)	no	no	no	no	no	no	no	no	no	no	no	no	no	no	no	no	no	no	no	no	no	no	no	no	no	no	no	no	yes	yes	yes	yes	yes	yes	yes	yes	yes	yes	yes	no	yes	yes	yes	yes
GH-FA-FH2_S15	219	O138:H48	Bolgatanga Municipality	2020-10-11T23:00:00.000Z	Hand Swab (Fresh meat vendor)	no	no	no	no	no	no	no	no	no	no	no	no	no	no	no	no	no	no	no	no	no	no	no	no	no	no	no	no	yes	yes	yes	yes	yes	yes	yes	yes	yes	yes	yes	yes	yes	yes	yes	yes
GH-FA-RB4_S24	193	O156:H11	Bolgatanga Municipality	2020-10-11T23:00:00.000Z	RTE Beef	no	no	no	no	no	no	no	no	no	no	no	no	no	no	no	no	no	no	no	yes	no	no	no	yes	yes	yes	no	no	no	no	no	no	no	no	no	no	yes	yes	yes	yes	yes	yes	yes	yes
GH-FA-FB4_S24	4	O6:H16	Bolgatanga Municipality	2020-10-11T23:00:00.000Z	Fresh Beef	yes	yes	no	yes	yes	yes	yes	yes	yes	no	yes	yes	no	no	yes	yes	yes	no	yes	no	no	no	yes	no	no	no	no	no	yes	yes	yes	yes	yes	yes	yes	yes	yes	yes	yes	yes	yes	yes	yes	yes
GH-FA-HS3_S27	4	O6:H16	Saboba District	2020-10-01T23:00:00.000Z	Hand Sample	no	yes	no	yes	no	yes	no	no	no	no	yes	no	no	yes	no	no	yes	no	no	no	no	no	yes	no	yes	no	no	no	yes	yes	yes	yes	yes	yes	yes	yes	yes	yes	yes	yes	yes	yes	yes	yes
GH-FA-RCLI_S18	10	O28:H9	Bolgatanga Municipality	2020-10-11T23:00:00.000Z	RTE Chevon	yes	yes	no	no	yes	yes	yes	yes	yes	no	yes	yes	no	no	no	yes	yes	no	no	no	no	no	yes	no	no	no	no	no	yes	yes	yes	yes	yes	yes	yes	yes	yes	yes	yes	yes	no	yes	yes	yes
GH-FA-US24_S14	10	O128:H2	Saboba District	2020-10-21T23:00:00.000Z	Utensil Sample	yes	yes	no	yes	yes	yes	yes	yes	yes	no	yes	yes	no	no	yes	yes	yes	no	no	no	no	no	no	yes	no	no	no	no	yes	yes	yes	yes	yes	yes	yes	yes	yes	yes	yes	yes	yes	yes	yes	yes
GH-FA-FM4_S34	155	-:H9	Bolgatanga Municipality	2020-10-11T23:00:00.000Z	Fresh Mutton	yes	yes	no	yes	yes	yes	yes	yes	yes	no	yes	yes	no	no	yes	yes	yes	no	no	no	no	yes	yes	no	no	no	no	no	yes	yes	yes	yes	yes	yes	yes	yes	yes	yes	yes	yes	no	yes	yes	yes
GH-FA-FC1_S23	155	O184:H45	Bolgatanga Municipality	2020-10-11T23:00:00.000Z	Fresh Chicken	no	no	no	no	no	no	no	no	no	no	no	no	no	no	no	no	no	no	no	no	no	yes	no	no	no	no	no	no	yes	yes	yes	yes	yes	yes	yes	yes	yes	yes	yes	yes	yes	yes	yes	yes
GH-FA-FT1_S17	1308	O132:H7	Bolgatanga Municipality	2020-10-11T23:00:00.000Z	Table Swab (Fresh meat)	no	no	no	no	no	no	no	no	no	no	no	no	no	no	no	no	no	no	no	yes	yes	no	no	no	no	no	no	no	yes	yes	yes	yes	yes	yes	yes	yes	yes	yes	yes	yes	yes	yes	yes	yes
GH-FA-US3_S21	2165	-:H7	Saboba District	2020-10-01T23:00:00.000Z	Utensil Sample	yes	yes	no	yes	yes	yes	yes	yes	yes	yes	yes	yes	no	no	yes	yes	yes	no	no	no	no	no	yes	no	no	no	no	no	yes	yes	yes	yes	yes	yes	yes	yes	yes	yes	yes	yes	yes	yes	yes	yes
GH-FA-M25D_S22	2165	-:H7	Saboba District	2020-10-21T23:00:00.000Z	Milk	yes	yes	no	yes	yes	yes	yes	yes	yes	yes	yes	yes	no	no	yes	yes	yes	no	no	no	no	no	yes	no	no	no	no	no	yes	yes	yes	yes	yes	yes	yes	yes	yes	yes	yes	yes	yes	yes	yes	yes
GH-FA-HS11_S26	8324	O185:H7	Saboba District	2020-10-21T23:00:00.000Z	Hand Swab	no	no	yes	no	no	no	no	no	no	no	no	no	yes	no	no	no	no	no	no	no	no	no	no	yes	no	no	no	yes	yes	yes	yes	yes	yes	yes	yes	yes	yes	yes	yes	yes	yes	yes	yes	yes
GH-FA-RT3_S6	2522	O8/O160:H16	Bolgatanga Municipality	2020-10-11T23:00:00.000Z	Table swab (RTE meat)	no	no	no	no	no	yes	no	no	no	no	no	no	no	no	no	no	no	yes	no	no	no	no	no	no	no	no	no	no	yes	yes	yes	yes	yes	yes	yes	yes	yes	yes	yes	yes	yes	yes	yes	yes
GH-FA-RT3_S29	2522	O8/O160:H16	Bolgatanga Municipality	2020-10-11T23:00:00.000Z	Table swab (RTE meat)	no	no	no	no	no	yes	no	no	no	no	no	no	no	no	no	no	no	yes	no	no	no	no	no	no	no	no	no	no	yes	yes	yes	yes	yes	yes	yes	yes	yes	yes	yes	yes	yes	yes	yes	yes
GH-FA-FGS_S16	4623	-:H16	Bolgatanga Municipality	2020-10-11T23:00:00.000Z	Fresh Guinea fowl	no	no	no	no	no	no	no	no	no	no	no	no	no	no	no	no	no	no	no	no	no	no	no	no	no	no	no	no	yes	yes	yes	yes	yes	yes	yes	yes	yes	yes	yes	yes	yes	yes	yes	yes
GH-FA-HS12_S21	3607	O173:H7	Saboba District	2020-10-21T23:00:00.000Z	Hand Swab	no	no	no	no	no	no	no	no	no	no	no	no	no	no	no	no	no	no	no	no	no	no	no	yes	no	no	no	no	yes	yes	yes	yes	yes	yes	yes	yes	yes	yes	yes	yes	no	yes	yes	yes
GH-FA-FS23_S22	2541	-:H34	Saboba District	2020-10-21T23:00:00.000Z	Faecal Sample (milking cow)	no	no	no	no	no	no	no	no	no	no	no	no	no	no	no	no	no	no	no	no	no	no	no	no	no	no	yes	no	yes	yes	yes	yes	yes	yes	yes	yes	yes	yes	yes	yes	yes	yes	yes	yes
GH-FA-M9_S16	394	O77/O17/O44/O106/O73:H18	Saboba District	2020-10-01T23:00:00.000Z	Milk	yes	yes	no	yes	yes	yes	yes	yes	yes	no	yes	yes	no	no	yes	yes	yes	no	no	no	no	no	no	yes	no	no	no	no	yes	yes	yes	yes	yes	yes	yes	yes	yes	yes	yes	yes	no	no	yes	yes
[truncated: 51 more columns]
